# Supplementary material for: Ecological and Oceanographic Perspectives in Future Marine Fungal Taxonomy
Source: J Fungi (Basel). 2022 Oct 28;8(11):1141. doi: 10.3390/jof8111141 (PMC9696965; doi:10.3390/jof8111141)
Supplement: Supplementary file 1 [file jof-08-01141-s001.zip]

Archive with 1 entries (1 files):
- jof-1940225-supplementary.xlsx
