# Supplementary material for: Ecological and Oceanographic Perspectives in Future Marine Fungal Taxonomy
Source: J Fungi (Basel). 2022 Oct 28;8(11):1141. doi: 10.3390/jof8111141 (PMC9696965; doi:10.3390/jof8111141)
Supplement: Supplementary file 1 [file jof-08-01141-s001.zip › jof-1940225-supplementary.xlsx]

## Sheet: Sheet1
Table S1
Country/Region	Number of Species recorded
Alaska	3
Aldabra	5
Algeria	1
Andaman Islands	17
Andaman sea	1
Andhra Pradesh	1
Antarctic Ocean	3
Antarctica	9
Antigua and Barbuda	1
Arabian Gulf	1
Argentina	6
Arizona	1
Ascension Island	1
Atlantic coast	2
Atlantic Ocean	10
Australia	39
Back Bay	1
Bahama	2
Bahamas	23
Baltic Sea	5
Belgium	1
Belize	27
Bermuda	15
Bipolar. Antarctica	1
Black Sea	2
Brazil	18
British Columbia	1
Brunei	55
Bulgaria	4
California	7
Cameroon	2
Canada	18
Canary Islands	1
Caribbean Sea	4
Chile	6
China	15
Colombia	6
Connecticut	5
Cuba	2
Czechoslovakia	1
Denmark	33
East China Sea	1
East South Africa	1
Egypt	22
England	12
Everglades USA	1
Falkland	1
Fiji	13
Finland	1
Florida	11
former Soviet Union	1
Former Yugoslavia	1
France	22
Galapagos	6
Galapagos Islands	1
Gambia	1
Germany	40
Ghana	5
Goa	1
Greece	3
Guam	1
Guatemala	5
Gulf of Angola	1
Gulf of Mexico and Tahiti	1
Gulf of Thailand	3
Haiti	1
Hampshire	1
Hawaii	12
Hong Kong	37
Honshu	2
Hungary	1
Iberia	1
Iceland	6
Illinois	1
India	73
Indian Ocean	4
Indonesia	18
Iran	1
Ireland	3
Isle of Man	1
Israel	1
Italy	10
Ivory Coast	3
Japan	42
Kauai	1
Kerala	2
Kerguelen	2
Krym	1
Kuwait	7
Lakshsdweep Islands	2
Liberia	17
Los Angeles	1
MA	1
Macau	14
Madeira	1
Maharashtra	2
Maine	4
Malaysia	58
Maldives	19
Marshall Islands	2
Martinique	10
Maryland	4
Massachusetts	10
Mauritius	28
Mediterranean Sea	1
Mexico	27
Micronesia	2
Mississippi	1
Montenegro	1
Mozambique	1
Muthupet mangroves	1
Naozhou Island	1
New Brunswick	1
New Caledonia	1
New Hampshire	1
New Nicobar Islands	1
New Zealand	9
Newfoundland	3
Nicobar Islands	11
North Atlantic Ocean	1
North carolina	1
North Carolina	6
North Sea and Baltic Sea	2
North Sumatra	1
Norway	9
Nova Scotia	2
Nunavut	1
Orkney Islands	1
Pacific Ocean	2
Palau Islands	1
Panama	2
Papua New Guinea	1
Peninsular Malaysia	1
Peru	3
Philippines	27
Phuket	2
Poland	1
Portugal	15
Puerto Rico	1
Punta Arenas	1
Qatar	2
Republic of Trinidad and Tobago	14
Rhode Island	2
Russia	3
Saint Croix	5
Samoa	4
Saudi Arabia	6
Scotland	5
Seychelles	35
Sierra Leone	8
Signy Island	1
Singapore	23
Slovenia	1
Society Island	2
Society Islands	6
South Africa	25
South Africa.	1
South Australia	1
South China Sea	1
South Korea	1
South West Pacific Ocean	1
southeast coast of India	1
Southern Indian Ocean	1
Southern Pacific Ocean	1
Southwest Indian Ocean	1
Soviet Union	2
Spain	15
Sri Lanka	12
Sumatra	2
Surinam	1
Svalbard	1
Sweden	15
Tahiti	1
Taiwan	48
Tamil Nadu	3
Tasmania	1
Thai mangrove forests	1
Thailand	81
The Hawaiian Islands	1
Tierra del Fuego (Argentina)	1
Tobago	2
Tobago and Trinidad	1
Tongue of the Ocean	1
Trinidad	1
Turkey	2
UK	28
Ukraine	1
USA	50
Vanuatu	3
Venezuela	3
Vietnam	1
Wales	9
Washington	6
West Guatemala	1
Wisconsin	1
Wyoming	1
Yemen	2
Yugoslavia	3
